# Supplementary material for: Time to death and risk factors associated with mortality among COVID-19 cases in countries within the WHO African region in the early stages of the COVID-19 pandemic
Source: Epidemiol Infect. 2022 Feb 18;150:e73. doi: 10.1017/S095026882100251X (PMC9002149; doi:10.1017/S095026882100251X)
Supplement: Supplementary file 1 [file hygsup.zip]

Archive with 5 entries (5 files):
- S095026882100251Xsup001.docx
- S095026882100251Xsup002.docx
- S095026882100251Xsup003.docx
- S095026882100251Xsup004.docx
- S095026882100251Xsup005.docx
